# Supplementary material for: Comparative Transcriptomics for Genes Related to Berberine and Berbamine Biosynthesis in Berberidaceae
Source: Plants (Basel). 2022 Oct 11;11(20):2676. doi: 10.3390/plants11202676 (PMC9610958; doi:10.3390/plants11202676)
Supplement: Supplementary file 1 [file plants-11-02676-s001.zip]

Archive with 2 entries (2 files):
- Supple Figures in berberis.pptx
- Supplementary tables.docx_1.xlsx
